# Supplementary material for: Photocatalytic Degradation of Palm Oil Mill Effluent (POME) Waste Using BiVO4 Based Catalysts
Source: Molecules. 2021 Oct 15;26(20):6225. doi: 10.3390/molecules26206225 (PMC8537951; doi:10.3390/molecules26206225)
Supplement: Supplementary file 1 [file molecules-26-06225-s001.zip]

Archive with 1 entries (1 files):
- molecules-1418276-supplementary.pdf
